# Supplementary material for: Evaluation of Domestication Loci Associated with Awnlessness in Cultivated Rice, Oryza sativa
Source: Rice (N Y). 2020 Apr 28;13:26. doi: 10.1186/s12284-020-00386-4 (PMC7188743; doi:10.1186/s12284-020-00386-4)
Supplement: Supplementary file 1 — Additional file 1: Table S1. Additional molecular markers used for QTL analysis and fine mapping. Table S2. Average awn lengths (mm) and standard deviation observed for the homozygous genotypes derived from the recombinants (n = 5). Table S3. List of genes annotated in a 157.4-kb candidate region of qAWNL2, by the RAP-DB. [file 12284_2020_386_MOESM1_ESM.xlsx]

## Sheet: Table S1
Table S1 Additional molecular markers used for QTL analysis and fine mapping.
Name	Chr.	Marker type	Core seq.	Forward primer	Reverse primer
An1-D	4	In/Del	1-bp deletion	CCGACGCGGCGGAGGAGAAG	TCACCCTCTCGGCGAGGCTATGG
LABA1-D	4	In/Del	1-bp deletion	GAGGGAGAGGCAGTAGTGGA	AGCTCCTTGCCAAGCTCAAC
RM5707	2	SSR	(AAT)21	GCACCAGCTCAAGAGAAGTGAGG	AGAGATGCCTGGTTTCACTGACG
RM5101	2	SSR	(TA)35	TATATTTGCTCCTACTCCTG	CCACTAAAAGTCTAGAACCA
RM1211	2	SSR	(AG)14	AGGCAGACACGGGTTATCAG	GGAGCCATCACGCATGTTAG
RM13296	2	SSR	(AG)14	GGGTGGTGTAACGGAGAGATAACG	CTCTTCCCTCCTTCCTTCATGC
RM13309	2	SSR	(AGG)9	TTGCTCAGAGTGATTCAGTTGC	CTCTGAAAGTGCGATAGCTTGG
RM3858	2	SSR	(AG)26	GCAAGTACTACCACTGCTGC	TGATGCTGGCAACCGGATAA
RM13335	2	SSR	(AC)10	TGCCAAGAGGAATCCTGAAG	GGGTCGTTGATTGACCTCTC
RM341	2	SSR	(CTT)20	CAAGAAACCTCAATCCGAGC	CTCCTCCCGATCCCAATC
RM13349	2	SSR	(AT)18	GGACCCAGTTTGTTTCTTTGTCC	GCCAACACTCTTCTCGCTCTACC
RM13353	2	SSR	(AG)11	CATCTACAGCTGCCACCAAGAGG	GGTGAGCCCACATGTAAGTTGC
RM6380	2	SSR	(GAA)27	ATGCGGGAGAAGAGAAGGAG	CACTTGTCAGCCTCCATTCC

## Sheet: Table S2
Table S2 Average awn lengths (mm) and standard deviation observed for the homozygous genotypes derived from the recombinants (n=5).
Plant no.	Genotype1)	Spikelet position
		1st		2nd		3rd		4th
146-82	C	15.2 ± 3.5	**2)	1.8 ± 1.3	**	3.7 ± 0.6	**	10.6 ± 4.2	**
	R	25.9 ± 3.9		11.9 ± 2.1		20.0 ± 3.7		29.0 ± 3.9
146-163	C	17.3 ± 3.0	**	2.1 ± 1.4	**	6.5 ± 2.8	**	13.4 ± 1.9	**
	R	28.4 ± 4.8		11.4 ± 4.2		20.0 ± 3.5		29.4 ± 5.5
146-228	C	12.8 ± 2.8	**	0.6 ± 0.4	**	3.4 ± 2.2	**	8.9 ± 2.5	**
	R	21.0 ± 1.7		6.4 ± 1.6		13.2 ± 3.1		22.0 ± 2.6
146-137	C	9.9 ± 2.4	**	1.1 ± 0.4	**	3.6 ± 0.8	**	8.6 ± 1.4	**
	R	19.5 ± 2.5		5.5 ± 0.8		10.5 ± 1.4		19.6 ± 1.7
146-17	C	21.7 ± 2.5	n.s.	5.5 ± 1.8	n.s.	12.4 ± 4.0	n.s.	18.8 ± 5.2	n.s.
	R	20.5 ± 1.0		5.4 ± 0.9		13.4 ± 1.1		20.6 ± 1.6
1) C and R: Genotypes with homozygous IR36 and recombinant chromosomal segments, respectively.
2) ** and n.s.: significant at P < 0.01 and not significant, respectively (t- test).

## Sheet: Table S3
Table S3 List of genes annotated in a 157.4-kb candidate region of qAWNL2, by the RAP-DB.
Physical position	Gene ID	Gene annotation
19,219,047 - 19,224,966	Os02g0525900	Similar to acetyl-co-enzyme A synthetase 2
19,225,378 - 19,235,632	Os02g0526000	Similar to H0502B11.6 protein
19,251,968 - 19,256,233	Os02g0526400	Similar to ATP-dependent Clp protease ATP-binding subunit
19,256,918 - 19,260,039	Os02g0526500	Similar to SAM domain family protein
19,260,190 - 19,262,199	Os02g0526600	Peptidase C12, ubiquitin carboxyl-terminal hydrolase 1 domain containing protein
19,268,420 - 19,269,950	Os02go526650	Hypothetical gene
19,271,581 - 19,272,933	Os02g0526700	Conserved hypothetical protein
19,294,748 - 19,303,246	Os02g0527100	DEAD-like helicase, N terminal containing protein
19,303,396 - 19,304,620	Os02g0527200	Similar to OSIGBa0142011.2 protein
19,309,756 - 19,312,859	Os02g0527300	Similar to heat shock transcription factor 31
19,323,063 - 19,323,458	Os02g0527500	Similar to predicted protein
19,324,219 - 19,332,130	Os02g0527600	Similar to CTR1-like protein kinase
19,332,473 - 19,333,623	Os02g0527650	Hypothetical conserved gene
19,332,701 - 19,333,869	Os02g0527700	Hypothetical protein
19,338,003 - 19,338,549	Os02g0527800	Hypothetical gene
19,342,019 - 19,343,889	Os02g0527900	Hypothetical conserved gene
19,344,874 - 19,345,136	Os02g0527950	Hypothetical conserved gene
19,347,064 - 19,351,299	Os02g0528000	Zinc finger, RING-type domain containing protein
19,352,578 - 19,354,894	Os02g0528100	Protein of unknown function, DUF662 family protein
19,355,790 - 19,367,127	Os02g0528200	Starch branching enzyme 3, starch synthesis
19,357,053 - 19,367,025	Os02g0528300	Hypothetical gene
19,376,511 - 19,385,890	Os02g0528500	Nucleic acid-binding, OB-fold domain containing protein
